# Supplementary material for: Sticking Together an Updated Model for Temporary Adhesion
Source: Mar Drugs. 2022 May 27;20(6):359. doi: 10.3390/md20060359 (PMC9229212; doi:10.3390/md20060359)
Supplement: Supplementary file 1 [file marinedrugs-20-00359-s001.zip]

Archive with 1 entries (1 files):
- marinedrugs-1727382-supplementary.pdf
